# Supplementary material for: Lifestyle Outcomes Six and Twelve Months After Hypertensive Disorders of Pregnancy: A Blood Pressure Postpartum Sub-Study
Source: Nutrients. 2026 Feb 12;18(4):610. doi: 10.3390/nu18040610 (PMC12943097; doi:10.3390/nu18040610)
Supplement: Supplementary file 1 [file nutrients-18-00610-s001.zip]

Archive with 1 entries (1 files):
- nutrients-4026688-supplementary.pdf
